# Supplementary material for: Viewers Change Eye-Blink Rate by Predicting Narrative Content
Source: Brain Sci. 2021 Mar 26;11(4):422. doi: 10.3390/brainsci11040422 (PMC8065395; doi:10.3390/brainsci11040422)
Supplement: Supplementary file 1 [file brainsci-11-00422-s001.xlsx]

## Sheet: Blinks min-1
		S1	S2	S3	S4	S5	S6	S7	S8	S9	S10	S11	S12	S13	S14	S15	S16	S17	S18	S19	S20	S21	S22	S23	S24	S25	S26	S27	S28	S29	S30	S31	S32	S33	S34	S35	S36	S37	S38	S39	S40
BIN1	E1	0	0	12.1212	0	0	12.1212	12.1212	24.2424	12.1212	36.3636	12.1212	36.3636	24.2424	0	24.2424	12.1212	24.2424	36.3636	0	0	0	0	0	0	0	0	12.1212	0	0	0	12.1212	12.1212	12.1212	12.1212	0	0	12.1212	0	0	0
BIN1	E2	24.2424	12.1212	36.3636	0	0	12.1212	36.3636	12.1212	12.1212	12.1212	24.2424	24.2424	12.1212	12.1212	12.1212	12.1212	24.2424	12.1212	12.1212	0	0	0	0	0	0	0	0	12.1212	12.1212	0	0	0	12.1212	12.1212	12.1212	12.1212	24.2424	12.1212	12.1212	12.1212
BIN1	E3	24.2424	0	0	0	24.2424	12.1212	24.2424	24.2424	12.1212	36.3636	12.1212	24.2424	12.1212	12.1212	24.2424	0	0	12.1212	12.1212	24.2424	0	12.1212	0	0	0	0	0	12.1212	0	0	0	12.1212	12.1212	12.1212	0	12.1212	0	0	12.1212	12.1212
BIN2	E1	12.1212	12.1212	24.2424	0	0	12.1212	12.1212	24.2424	36.3636	36.3636	24.2424	48.4848	24.2424	12.1212	24.2424	0	0	48.4848	0	24.2424	12.1212	24.2424	0	0	12.1212	12.1212	24.2424	12.1212	0	0	12.1212	24.2424	0	24.2424	12.1212	24.2424	24.2424	0	12.1212	12.1212
BIN2	E2	36.3636	12.1212	36.3636	12.1212	24.2424	36.3636	48.4848	24.2424	24.2424	24.2424	12.1212	36.3636	24.2424	0	24.2424	0	24.2424	48.4848	0	0	24.2424	24.2424	0	0	0	0	0	12.1212	0	0	24.2424	0	12.1212	24.2424	0	12.1212	0	12.1212	12.1212	12.1212
BIN2	E3	12.1212	24.2424	24.2424	0	0	24.2424	12.1212	0	12.1212	36.3636	24.2424	12.1212	24.2424	24.2424	12.1212	36.3636	24.2424	36.3636	12.1212	24.2424	12.1212	36.3636	0	0	12.1212	0	0	0	0	0	12.1212	0	12.1212	12.1212	0	0	0	0	0	24.2424
BIN3	E1	12.1212	0	24.2424	0	12.1212	12.1212	48.4848	36.3636	12.1212	48.4848	36.3636	24.2424	24.2424	0	24.2424	12.1212	0	24.2424	0	24.2424	12.1212	24.2424	0	12.1212	0	0	12.1212	12.1212	0	24.2424	12.1212	24.2424	0	12.1212	12.1212	0	24.2424	12.1212	12.1212	24.2424
BIN3	E2	24.2424	0	36.3636	0	0	12.1212	48.4848	12.1212	24.2424	24.2424	24.2424	24.2424	0	12.1212	12.1212	24.2424	24.2424	0	0	24.2424	24.2424	12.1212	0	0	12.1212	12.1212	0	12.1212	12.1212	0	12.1212	12.1212	12.1212	12.1212	0	0	12.1212	24.2424	12.1212	24.2424
BIN3	E3	12.1212	0	48.4848	12.1212	0	12.1212	24.2424	12.1212	0	12.1212	12.1212	36.3636	0	0	12.1212	12.1212	36.3636	24.2424	0	36.3636	0	12.1212	0	0	12.1212	0	0	0	0	12.1212	12.1212	0	0	0	0	12.1212	12.1212	24.2424	12.1212	12.1212
BIN4	E1	24.2424	12.1212	12.1212	0	0	24.2424	24.2424	36.3636	36.3636	24.2424	24.2424	36.3636	12.1212	24.2424	12.1212	36.3636	12.1212	24.2424	12.1212	12.1212	0	12.1212	0	24.2424	0	0	36.3636	0	0	0	12.1212	12.1212	0	24.2424	0	0	24.2424	0	24.2424	24.2424
BIN4	E2	24.2424	36.3636	24.2424	0	12.1212	36.3636	36.3636	24.2424	24.2424	12.1212	24.2424	12.1212	48.4848	12.1212	36.3636	12.1212	24.2424	24.2424	0	24.2424	0	12.1212	0	0	12.1212	0	12.1212	24.2424	12.1212	0	12.1212	12.1212	12.1212	12.1212	0	0	12.1212	12.1212	12.1212	36.3636
BIN4	E3	12.1212	0	24.2424	12.1212	0	12.1212	24.2424	24.2424	12.1212	36.3636	0	24.2424	12.1212	24.2424	12.1212	36.3636	12.1212	36.3636	0	36.3636	0	36.3636	12.1212	24.2424	0	0	24.2424	24.2424	0	12.1212	24.2424	12.1212	12.1212	12.1212	0	0	24.2424	0	0	24.2424
BIN5	E1	12.1212	24.2424	24.2424	0	24.2424	24.2424	48.4848	12.1212	12.1212	24.2424	24.2424	36.3636	0	0	0	12.1212	12.1212	48.4848	12.1212	12.1212	36.3636	0	12.1212	0	0	0	24.2424	12.1212	0	0	0	0	0	12.1212	0	0	12.1212	24.2424	0	24.2424
BIN5	E2	0	0	48.4848	12.1212	0	0	48.4848	24.2424	0	12.1212	24.2424	24.2424	12.1212	24.2424	12.1212	0	24.2424	24.2424	0	12.1212	0	12.1212	0	12.1212	0	0	12.1212	12.1212	12.1212	0	0	12.1212	0	0	0	0	12.1212	12.1212	12.1212	12.1212
BIN5	E3	12.1212	0	24.2424	0	0	12.1212	12.1212	12.1212	12.1212	36.3636	12.1212	0	12.1212	0	12.1212	12.1212	24.2424	48.4848	0	12.1212	24.2424	12.1212	0	0	0	0	12.1212	12.1212	0	12.1212	12.1212	0	0	12.1212	0	0	24.2424	0	0	12.1212
BIN6	E1	0	24.2424	12.1212	0	0	0	24.2424	24.2424	12.1212	12.1212	36.3636	24.2424	12.1212	12.1212	0	0	0	36.3636	12.1212	12.1212	0	12.1212	0	12.1212	0	12.1212	12.1212	12.1212	0	0	0	0	0	12.1212	12.1212	0	0	0	0	0
BIN6	E2	0	0	0	0	0	12.1212	36.3636	12.1212	12.1212	0	24.2424	24.2424	12.1212	0	0	0	0	48.4848	12.1212	12.1212	12.1212	12.1212	0	0	0	0	0	12.1212	0	0	12.1212	0	0	24.2424	12.1212	0	0	0	0	0
BIN6	E3	12.1212	24.2424	12.1212	0	12.1212	0	36.3636	12.1212	0	24.2424	12.1212	24.2424	0	12.1212	0	0	0	36.3636	12.1212	12.1212	0	12.1212	0	0	0	0	0	0	0	0	12.1212	0	0	24.2424	0	0	12.1212	0	0	12.1212
BIN7	E1	12.1212	12.1212	24.2424	0	24.2424	12.1212	24.2424	24.2424	36.3636	24.2424	12.1212	24.2424	12.1212	12.1212	0	0	0	48.4848	0	0	12.1212	0	0	0	0	0	0	24.2424	0	0	0	0	0	24.2424	12.1212	0	24.2424	24.2424	12.1212	0
BIN7	E2	12.1212	0	12.1212	0	0	24.2424	12.1212	0	0	24.2424	24.2424	24.2424	24.2424	12.1212	0	0	12.1212	24.2424	0	0	12.1212	12.1212	0	0	0	0	0	0	12.1212	0	12.1212	0	0	0	0	0	0	0	0	0
BIN7	E3	0	0	12.1212	12.1212	12.1212	36.3636	36.3636	24.2424	0	12.1212	12.1212	12.1212	24.2424	12.1212	12.1212	12.1212	24.2424	48.4848	0	0	12.1212	12.1212	0	0	0	0	0	0	0	0	12.1212	0	12.1212	12.1212	0	0	12.1212	0	12.1212	0
BIN8	E1	24.2424	24.2424	36.3636	24.2424	24.2424	12.1212	36.3636	24.2424	12.1212	36.3636	12.1212	24.2424	0	0	24.2424	24.2424	24.2424	24.2424	36.3636	12.1212	12.1212	24.2424	12.1212	0	0	0	24.2424	12.1212	12.1212	12.1212	24.2424	12.1212	0	12.1212	0	0	12.1212	12.1212	12.1212	12.1212
BIN8	E2	36.3636	0	24.2424	0	24.2424	24.2424	60.6061	24.2424	24.2424	24.2424	12.1212	24.2424	12.1212	24.2424	24.2424	12.1212	12.1212	36.3636	0	24.2424	24.2424	24.2424	0	12.1212	0	12.1212	0	0	12.1212	0	36.3636	24.2424	0	12.1212	0	12.1212	0	12.1212	0	12.1212
BIN8	E3	0	0	12.1212	0	0	36.3636	24.2424	24.2424	24.2424	24.2424	0	12.1212	12.1212	12.1212	0	0	24.2424	36.3636	0	0	0	12.1212	12.1212	0	0	0	24.2424	0	12.1212	0	12.1212	0	12.1212	12.1212	12.1212	24.2424	12.1212	0	0	24.2424
BIN9	E1	24.2424	24.2424	24.2424	12.1212	0	36.3636	48.4848	12.1212	12.1212	36.3636	12.1212	48.4848	24.2424	12.1212	0	0	36.3636	36.3636	0	0	24.2424	0	0	12.1212	0	0	12.1212	12.1212	0	0	24.2424	12.1212	12.1212	12.1212	0	24.2424	12.1212	0	0	12.1212
BIN9	E2	24.2424	24.2424	24.2424	12.1212	12.1212	36.3636	36.3636	24.2424	12.1212	36.3636	24.2424	36.3636	24.2424	12.1212	12.1212	12.1212	12.1212	60.6061	24.2424	0	12.1212	12.1212	0	0	12.1212	0	24.2424	12.1212	0	12.1212	12.1212	12.1212	0	24.2424	12.1212	0	12.1212	24.2424	12.1212	24.2424
BIN9	E3	0	0	24.2424	0	0	24.2424	24.2424	48.4848	0	24.2424	12.1212	24.2424	24.2424	24.2424	24.2424	0	24.2424	36.3636	0	0	0	0	0	0	0	0	12.1212	0	0	0	0	0	0	24.2424	0	0	12.1212	12.1212	0	0
BIN10	E1	24.2424	12.1212	24.2424	0	12.1212	12.1212	24.2424	24.2424	12.1212	36.3636	24.2424	48.4848	12.1212	12.1212	0	12.1212	12.1212	36.3636	12.1212	12.1212	12.1212	24.2424	12.1212	12.1212	0	12.1212	24.2424	12.1212	0	12.1212	36.3636	0	0	0	12.1212	12.1212	24.2424	24.2424	0	24.2424
BIN10	E2	36.3636	0	0	12.1212	12.1212	12.1212	48.4848	24.2424	36.3636	24.2424	36.3636	48.4848	0	12.1212	12.1212	12.1212	12.1212	36.3636	0	12.1212	24.2424	24.2424	0	12.1212	0	12.1212	12.1212	0	12.1212	0	24.2424	0	12.1212	12.1212	24.2424	0	0	12.1212	0	36.3636
BIN10	E3	0	0	24.2424	24.2424	0	36.3636	36.3636	12.1212	0	48.4848	12.1212	48.4848	12.1212	0	12.1212	12.1212	36.3636	24.2424	0	24.2424	12.1212	12.1212	0	0	0	12.1212	12.1212	0	0	12.1212	12.1212	0	12.1212	0	0	0	12.1212	0	0	12.1212
BIN11	E1	24.2424	24.2424	24.2424	12.1212	12.1212	12.1212	48.4848	24.2424	12.1212	36.3636	12.1212	36.3636	24.2424	0	0	0	24.2424	36.3636	0	24.2424	0	0	0	0	0	12.1212	12.1212	12.1212	0	0	12.1212	0	0	12.1212	0	0	0	0	0	12.1212
BIN11	E2	48.4848	12.1212	24.2424	24.2424	24.2424	24.2424	36.3636	12.1212	24.2424	24.2424	24.2424	48.4848	12.1212	12.1212	12.1212	0	12.1212	48.4848	0	12.1212	0	24.2424	0	12.1212	0	0	12.1212	0	0	12.1212	0	12.1212	12.1212	0	12.1212	0	24.2424	12.1212	0	24.2424
BIN11	E3	0	12.1212	24.2424	0	12.1212	12.1212	24.2424	24.2424	0	24.2424	12.1212	24.2424	0	24.2424	12.1212	12.1212	36.3636	36.3636	0	0	12.1212	0	12.1212	0	0	0	12.1212	0	0	0	12.1212	0	12.1212	0	12.1212	0	24.2424	0	0	36.3636
BIN12	E1	12.1212	0	24.2424	0	12.1212	0	36.3636	24.2424	36.3636	24.2424	36.3636	36.3636	24.2424	12.1212	24.2424	0	0	36.3636	12.1212	36.3636	0	12.1212	0	24.2424	0	0	12.1212	0	0	0	12.1212	0	0	24.2424	24.2424	0	24.2424	12.1212	12.1212	12.1212
BIN12	E2	12.1212	0	12.1212	0	12.1212	24.2424	36.3636	24.2424	12.1212	24.2424	12.1212	12.1212	24.2424	12.1212	12.1212	36.3636	12.1212	60.6061	0	36.3636	0	12.1212	0	0	0	12.1212	0	12.1212	0	0	24.2424	0	0	24.2424	0	0	12.1212	12.1212	0	0
BIN12	E3	0	12.1212	24.2424	0	0	24.2424	24.2424	12.1212	0	48.4848	24.2424	36.3636	24.2424	12.1212	12.1212	24.2424	12.1212	36.3636	0	0	0	36.3636	12.1212	0	0	12.1212	0	0	0	0	24.2424	0	0	0	12.1212	0	0	12.1212	12.1212	12.1212
BIN13	E1	12.1212	12.1212	24.2424	24.2424	12.1212	0	24.2424	24.2424	12.1212	36.3636	24.2424	24.2424	12.1212	12.1212	12.1212	0	0	36.3636	12.1212	0	0	24.2424	0	0	0	12.1212	12.1212	12.1212	0	0	12.1212	0	12.1212	36.3636	24.2424	0	24.2424	12.1212	0	12.1212
BIN13	E2	0	0	12.1212	0	12.1212	36.3636	24.2424	24.2424	0	24.2424	12.1212	36.3636	12.1212	12.1212	12.1212	12.1212	12.1212	24.2424	0	0	0	24.2424	12.1212	0	12.1212	0	0	12.1212	0	0	12.1212	0	0	0	0	0	12.1212	12.1212	0	0
BIN13	E3	24.2424	12.1212	24.2424	12.1212	0	12.1212	60.6061	24.2424	0	48.4848	12.1212	24.2424	0	12.1212	24.2424	24.2424	0	36.3636	0	12.1212	12.1212	0	0	12.1212	0	0	24.2424	12.1212	0	12.1212	12.1212	0	0	0	0	0	0	0	0	24.2424
BIN14	E1	24.2424	0	12.1212	0	12.1212	24.2424	36.3636	24.2424	24.2424	24.2424	24.2424	48.4848	12.1212	0	24.2424	0	12.1212	36.3636	0	12.1212	0	0	0	0	0	0	12.1212	0	12.1212	0	0	0	0	24.2424	0	0	0	12.1212	0	0
BIN14	E2	12.1212	12.1212	36.3636	0	12.1212	36.3636	60.6061	36.3636	12.1212	0	12.1212	48.4848	24.2424	12.1212	12.1212	0	12.1212	48.4848	0	0	0	12.1212	12.1212	0	0	12.1212	0	0	12.1212	12.1212	0	12.1212	0	24.2424	24.2424	0	12.1212	24.2424	0	12.1212
BIN14	E3	12.1212	12.1212	24.2424	24.2424	12.1212	24.2424	36.3636	24.2424	24.2424	36.3636	24.2424	12.1212	24.2424	12.1212	12.1212	12.1212	24.2424	48.4848	0	12.1212	24.2424	12.1212	12.1212	12.1212	0	0	12.1212	0	0	0	24.2424	0	12.1212	12.1212	0	12.1212	12.1212	24.2424	0	12.1212
BIN15	E1	0	24.2424	12.1212	12.1212	24.2424	12.1212	12.1212	24.2424	12.1212	12.1212	36.3636	60.6061	24.2424	24.2424	24.2424	12.1212	12.1212	24.2424	12.1212	12.1212	0	24.2424	12.1212	0	0	12.1212	24.2424	0	0	0	24.2424	0	0	12.1212	0	0	12.1212	0	0	36.3636
BIN15	E2	0	0	24.2424	0	0	24.2424	60.6061	36.3636	36.3636	24.2424	12.1212	24.2424	0	24.2424	24.2424	0	0	60.6061	24.2424	12.1212	0	12.1212	12.1212	0	0	0	24.2424	12.1212	0	0	12.1212	0	0	12.1212	24.2424	0	12.1212	36.3636	12.1212	12.1212
BIN15	E3	0	0	24.2424	12.1212	12.1212	12.1212	36.3636	0	12.1212	36.3636	0	12.1212	0	12.1212	0	0	12.1212	36.3636	12.1212	12.1212	0	12.1212	0	0	0	12.1212	12.1212	12.1212	0	0	12.1212	0	12.1212	0	0	0	12.1212	0	12.1212	0
BIN16	E1	24.2424	0	24.2424	0	12.1212	12.1212	24.2424	12.1212	12.1212	12.1212	12.1212	36.3636	24.2424	0	24.2424	24.2424	0	36.3636	0	0	0	12.1212	0	0	0	0	0	0	0	0	0	0	0	0	12.1212	12.1212	12.1212	0	0	12.1212
BIN16	E2	12.1212	0	36.3636	0	0	36.3636	36.3636	24.2424	24.2424	24.2424	24.2424	36.3636	12.1212	12.1212	0	0	12.1212	36.3636	0	0	12.1212	12.1212	0	24.2424	0	0	0	0	12.1212	0	12.1212	0	12.1212	12.1212	12.1212	0	12.1212	24.2424	12.1212	24.2424
BIN16	E3	12.1212	12.1212	24.2424	0	0	12.1212	12.1212	12.1212	12.1212	24.2424	12.1212	24.2424	24.2424	12.1212	0	0	12.1212	48.4848	12.1212	0	0	12.1212	0	0	0	0	0	24.2424	12.1212	12.1212	12.1212	0	12.1212	24.2424	0	0	0	12.1212	0	12.1212
BIN17	E1	0	0	24.2424	36.3636	12.1212	24.2424	24.2424	24.2424	12.1212	36.3636	24.2424	60.6061	12.1212	12.1212	12.1212	12.1212	12.1212	60.6061	12.1212	24.2424	0	12.1212	12.1212	0	0	12.1212	12.1212	12.1212	0	12.1212	0	0	0	12.1212	0	0	12.1212	0	12.1212	12.1212
BIN17	E2	0	12.1212	36.3636	24.2424	24.2424	36.3636	24.2424	24.2424	12.1212	0	12.1212	24.2424	24.2424	12.1212	0	0	24.2424	48.4848	0	12.1212	0	12.1212	12.1212	24.2424	0	0	0	24.2424	0	0	12.1212	0	0	0	0	12.1212	24.2424	12.1212	0	0
BIN17	E3	0	12.1212	24.2424	0	0	36.3636	24.2424	12.1212	24.2424	36.3636	12.1212	12.1212	36.3636	24.2424	0	0	24.2424	48.4848	0	12.1212	24.2424	24.2424	24.2424	0	0	0	24.2424	24.2424	0	12.1212	12.1212	0	0	0	0	0	0	12.1212	0	12.1212
BIN18	E1	12.1212	12.1212	36.3636	24.2424	0	12.1212	48.4848	24.2424	36.3636	24.2424	0	36.3636	12.1212	24.2424	12.1212	0	12.1212	12.1212	24.2424	12.1212	0	12.1212	0	0	0	12.1212	24.2424	12.1212	0	0	0	0	0	12.1212	0	12.1212	0	12.1212	12.1212	12.1212
BIN18	E2	0	12.1212	24.2424	12.1212	24.2424	12.1212	36.3636	24.2424	36.3636	12.1212	12.1212	60.6061	12.1212	24.2424	12.1212	12.1212	12.1212	36.3636	12.1212	0	0	12.1212	12.1212	0	0	12.1212	0	0	0	12.1212	12.1212	12.1212	0	12.1212	0	12.1212	12.1212	24.2424	0	0
BIN18	E3	12.1212	0	24.2424	12.1212	24.2424	72.7273	12.1212	24.2424	24.2424	36.3636	12.1212	12.1212	24.2424	12.1212	12.1212	12.1212	24.2424	36.3636	0	0	12.1212	0	12.1212	24.2424	0	12.1212	12.1212	0	0	36.3636	24.2424	0	12.1212	12.1212	0	12.1212	24.2424	12.1212	0	0
BIN19	E1	24.2424	0	36.3636	24.2424	0	36.3636	12.1212	24.2424	24.2424	36.3636	24.2424	48.4848	12.1212	12.1212	0	0	12.1212	48.4848	0	12.1212	0	24.2424	0	12.1212	0	0	24.2424	12.1212	0	0	12.1212	0	12.1212	12.1212	0	0	12.1212	24.2424	0	12.1212
BIN19	E2	12.1212	0	24.2424	12.1212	12.1212	12.1212	24.2424	36.3636	12.1212	24.2424	12.1212	36.3636	24.2424	12.1212	12.1212	36.3636	12.1212	60.6061	0	0	0	12.1212	12.1212	12.1212	12.1212	0	12.1212	12.1212	0	12.1212	12.1212	0	12.1212	0	0	0	0	12.1212	0	0
BIN19	E3	0	12.1212	12.1212	0	0	12.1212	0	12.1212	0	24.2424	24.2424	24.2424	36.3636	12.1212	12.1212	12.1212	12.1212	36.3636	0	12.1212	0	0	24.2424	24.2424	0	12.1212	0	0	0	0	0	0	0	0	0	0	12.1212	24.2424	0	0
BIN20	E1	12.1212	0	36.3636	36.3636	12.1212	12.1212	36.3636	12.1212	24.2424	24.2424	36.3636	48.4848	24.2424	0	36.3636	0	12.1212	36.3636	0	12.1212	0	12.1212	24.2424	0	24.2424	12.1212	0	0	12.1212	0	12.1212	0	0	0	12.1212	0	0	12.1212	0	0
BIN20	E2	12.1212	0	24.2424	12.1212	0	0	24.2424	12.1212	0	12.1212	12.1212	36.3636	24.2424	0	12.1212	0	24.2424	36.3636	0	24.2424	0	12.1212	0	0	0	0	12.1212	0	12.1212	0	12.1212	0	0	0	12.1212	0	12.1212	12.1212	0	12.1212
BIN20	E3	0	0	24.2424	12.1212	0	24.2424	24.2424	12.1212	12.1212	24.2424	12.1212	24.2424	24.2424	12.1212	12.1212	12.1212	0	12.1212	12.1212	12.1212	0	12.1212	0	12.1212	0	0	12.1212	0	0	0	12.1212	0	12.1212	0	12.1212	0	0	0	0	12.1212
BIN21	E1	0	0	24.2424	12.1212	0	12.1212	12.1212	24.2424	12.1212	24.2424	12.1212	36.3636	12.1212	12.1212	12.1212	0	0	36.3636	12.1212	24.2424	0	24.2424	12.1212	12.1212	0	0	12.1212	0	12.1212	0	12.1212	0	0	12.1212	0	0	24.2424	0	0	36.3636
BIN21	E2	12.1212	0	24.2424	0	12.1212	24.2424	36.3636	12.1212	12.1212	12.1212	24.2424	48.4848	36.3636	12.1212	0	12.1212	36.3636	36.3636	0	0	24.2424	12.1212	0	12.1212	0	0	12.1212	24.2424	0	0	12.1212	0	24.2424	0	0	0	0	24.2424	0	12.1212
BIN21	E3	0	12.1212	48.4848	12.1212	36.3636	48.4848	36.3636	24.2424	48.4848	24.2424	24.2424	12.1212	12.1212	12.1212	12.1212	12.1212	0	60.6061	0	12.1212	12.1212	12.1212	12.1212	12.1212	0	0	12.1212	24.2424	0	12.1212	12.1212	36.3636	12.1212	12.1212	12.1212	12.1212	12.1212	48.4848	12.1212	0
BIN22	E1	12.1212	12.1212	24.2424	0	12.1212	12.1212	24.2424	12.1212	12.1212	12.1212	36.3636	36.3636	24.2424	12.1212	24.2424	24.2424	12.1212	36.3636	0	0	0	12.1212	12.1212	12.1212	0	12.1212	0	12.1212	0	0	0	12.1212	0	0	12.1212	0	0	12.1212	12.1212	0
BIN22	E2	12.1212	24.2424	12.1212	0	12.1212	48.4848	36.3636	12.1212	0	12.1212	12.1212	36.3636	12.1212	24.2424	12.1212	0	24.2424	60.6061	0	24.2424	12.1212	24.2424	24.2424	0	12.1212	24.2424	12.1212	0	0	0	12.1212	0	12.1212	0	0	0	12.1212	36.3636	0	12.1212
BIN22	E3	12.1212	36.3636	24.2424	12.1212	12.1212	24.2424	36.3636	12.1212	12.1212	24.2424	12.1212	36.3636	12.1212	12.1212	12.1212	0	12.1212	48.4848	12.1212	0	12.1212	0	24.2424	0	0	12.1212	0	12.1212	0	0	12.1212	12.1212	0	0	12.1212	12.1212	0	0	0	36.3636
BIN23	E1	36.3636	12.1212	12.1212	0	0	12.1212	12.1212	36.3636	36.3636	36.3636	24.2424	36.3636	12.1212	12.1212	12.1212	24.2424	12.1212	36.3636	0	24.2424	0	12.1212	24.2424	0	24.2424	0	12.1212	0	12.1212	0	0	0	0	12.1212	0	0	12.1212	12.1212	24.2424	24.2424
BIN23	E2	12.1212	0	24.2424	12.1212	12.1212	36.3636	36.3636	36.3636	12.1212	24.2424	12.1212	24.2424	0	12.1212	12.1212	0	12.1212	48.4848	12.1212	0	0	24.2424	0	24.2424	12.1212	0	0	12.1212	0	12.1212	0	12.1212	0	12.1212	0	12.1212	12.1212	0	12.1212	0
BIN23	E3	24.2424	0	12.1212	0	24.2424	24.2424	24.2424	24.2424	12.1212	36.3636	36.3636	24.2424	0	24.2424	24.2424	0	12.1212	48.4848	24.2424	0	12.1212	12.1212	12.1212	12.1212	0	12.1212	12.1212	0	0	0	12.1212	0	0	0	0	0	36.3636	12.1212	0	12.1212
BIN24	E1	12.1212	0	24.2424	12.1212	12.1212	12.1212	24.2424	24.2424	36.3636	36.3636	12.1212	36.3636	12.1212	12.1212	24.2424	24.2424	12.1212	36.3636	12.1212	0	12.1212	36.3636	0	0	0	12.1212	0	12.1212	0	0	0	0	0	24.2424	24.2424	0	24.2424	36.3636	0	12.1212
BIN24	E2	24.2424	12.1212	24.2424	12.1212	12.1212	36.3636	24.2424	36.3636	12.1212	24.2424	0	36.3636	12.1212	0	12.1212	0	12.1212	24.2424	0	12.1212	0	12.1212	12.1212	0	24.2424	12.1212	0	12.1212	12.1212	0	0	12.1212	12.1212	0	0	12.1212	0	12.1212	0	0
BIN24	E3	0	12.1212	24.2424	0	0	12.1212	24.2424	12.1212	12.1212	12.1212	0	12.1212	12.1212	0	12.1212	12.1212	0	24.2424	0	24.2424	0	12.1212	0	12.1212	12.1212	0	12.1212	12.1212	0	12.1212	12.1212	0	0	24.2424	0	0	0	12.1212	12.1212	0
BIN25	E1	0	0	24.2424	0	12.1212	0	36.3636	24.2424	12.1212	12.1212	12.1212	24.2424	24.2424	12.1212	0	0	0	24.2424	0	12.1212	12.1212	12.1212	0	0	0	12.1212	24.2424	0	0	0	0	12.1212	0	12.1212	24.2424	12.1212	0	0	0	24.2424
BIN25	E2	0	12.1212	24.2424	0	12.1212	12.1212	48.4848	12.1212	24.2424	12.1212	24.2424	36.3636	0	12.1212	0	0	12.1212	24.2424	0	12.1212	12.1212	12.1212	0	12.1212	0	0	0	0	0	0	24.2424	0	0	0	0	0	24.2424	0	0	0
BIN25	E3	0	12.1212	24.2424	12.1212	0	0	24.2424	24.2424	0	24.2424	24.2424	24.2424	12.1212	12.1212	24.2424	12.1212	12.1212	24.2424	0	0	24.2424	12.1212	12.1212	0	0	0	12.1212	0	0	0	24.2424	0	0	12.1212	0	0	12.1212	0	12.1212	0
BIN26	E1	12.1212	12.1212	24.2424	12.1212	12.1212	0	36.3636	36.3636	12.1212	24.2424	24.2424	36.3636	36.3636	12.1212	12.1212	12.1212	12.1212	36.3636	12.1212	0	12.1212	36.3636	12.1212	12.1212	12.1212	12.1212	12.1212	12.1212	0	0	24.2424	0	12.1212	0	0	0	12.1212	0	12.1212	12.1212
BIN26	E2	0	0	12.1212	0	12.1212	0	36.3636	24.2424	0	24.2424	0	12.1212	12.1212	12.1212	0	12.1212	12.1212	24.2424	0	12.1212	12.1212	12.1212	0	0	0	12.1212	0	0	0	0	12.1212	0	0	12.1212	0	0	12.1212	0	24.2424	12.1212
BIN26	E3	36.3636	24.2424	36.3636	12.1212	12.1212	36.3636	60.6061	12.1212	24.2424	24.2424	24.2424	24.2424	12.1212	12.1212	12.1212	24.2424	24.2424	24.2424	0	24.2424	12.1212	24.2424	12.1212	24.2424	12.1212	0	12.1212	0	12.1212	0	12.1212	0	0	0	0	12.1212	12.1212	12.1212	0	12.1212
BIN27	E1	24.2424	0	36.3636	24.2424	0	24.2424	36.3636	12.1212	48.4848	24.2424	24.2424	36.3636	12.1212	0	0	36.3636	12.1212	36.3636	0	24.2424	0	36.3636	12.1212	12.1212	0	12.1212	24.2424	0	0	12.1212	12.1212	0	0	12.1212	12.1212	12.1212	12.1212	0	0	12.1212
BIN27	E2	12.1212	12.1212	24.2424	0	12.1212	36.3636	36.3636	24.2424	24.2424	24.2424	12.1212	48.4848	12.1212	12.1212	12.1212	0	36.3636	36.3636	12.1212	12.1212	12.1212	24.2424	12.1212	0	12.1212	0	12.1212	12.1212	12.1212	12.1212	24.2424	24.2424	12.1212	12.1212	0	0	0	0	0	0
BIN27	E3	12.1212	12.1212	24.2424	12.1212	12.1212	36.3636	48.4848	24.2424	12.1212	12.1212	12.1212	24.2424	12.1212	12.1212	12.1212	24.2424	0	36.3636	12.1212	12.1212	0	24.2424	12.1212	0	0	0	0	0	0	12.1212	12.1212	12.1212	12.1212	0	0	0	24.2424	12.1212	12.1212	12.1212
BIN28	E1	12.1212	0	24.2424	24.2424	0	0	60.6061	12.1212	24.2424	12.1212	24.2424	24.2424	12.1212	12.1212	36.3636	0	12.1212	24.2424	0	12.1212	24.2424	24.2424	12.1212	0	12.1212	0	24.2424	12.1212	0	24.2424	24.2424	0	0	12.1212	0	0	12.1212	0	12.1212	0
BIN28	E2	12.1212	0	24.2424	0	12.1212	0	36.3636	36.3636	12.1212	12.1212	12.1212	36.3636	24.2424	12.1212	0	12.1212	12.1212	36.3636	12.1212	12.1212	24.2424	0	12.1212	24.2424	12.1212	0	0	12.1212	0	12.1212	12.1212	0	0	0	12.1212	0	12.1212	12.1212	0	12.1212
BIN28	E3	0	0	12.1212	0	0	36.3636	48.4848	36.3636	24.2424	24.2424	24.2424	24.2424	24.2424	12.1212	12.1212	12.1212	12.1212	48.4848	0	12.1212	0	12.1212	12.1212	0	24.2424	24.2424	24.2424	0	12.1212	0	24.2424	0	0	0	12.1212	0	12.1212	0	0	12.1212
BIN29	E1	12.1212	0	24.2424	36.3636	0	36.3636	36.3636	24.2424	36.3636	48.4848	24.2424	24.2424	12.1212	12.1212	12.1212	0	24.2424	36.3636	0	12.1212	24.2424	12.1212	0	12.1212	12.1212	12.1212	24.2424	12.1212	0	0	24.2424	0	0	12.1212	12.1212	0	0	0	12.1212	0
BIN29	E2	12.1212	0	24.2424	0	12.1212	12.1212	24.2424	36.3636	60.6061	36.3636	12.1212	36.3636	12.1212	12.1212	0	0	36.3636	48.4848	24.2424	0	12.1212	24.2424	0	0	0	0	0	0	0	0	12.1212	0	0	0	0	0	0	24.2424	0	12.1212
BIN29	E3	0	0	12.1212	12.1212	0	24.2424	48.4848	12.1212	12.1212	12.1212	24.2424	24.2424	0	24.2424	0	0	12.1212	24.2424	12.1212	0	0	12.1212	0	0	0	0	0	12.1212	0	0	24.2424	0	0	0	0	12.1212	0	24.2424	12.1212	0
BIN30	E1	24.2424	0	36.3636	12.1212	36.3636	24.2424	48.4848	12.1212	24.2424	24.2424	36.3636	48.4848	12.1212	24.2424	12.1212	12.1212	12.1212	36.3636	12.1212	0	0	12.1212	24.2424	12.1212	0	0	12.1212	12.1212	12.1212	0	12.1212	0	0	12.1212	12.1212	0	0	0	0	12.1212
BIN30	E2	12.1212	24.2424	12.1212	24.2424	12.1212	12.1212	36.3636	48.4848	60.6061	24.2424	12.1212	36.3636	12.1212	24.2424	24.2424	12.1212	24.2424	36.3636	24.2424	0	12.1212	12.1212	24.2424	12.1212	0	0	12.1212	0	12.1212	12.1212	0	12.1212	0	24.2424	0	0	12.1212	36.3636	0	36.3636
BIN30	E3	12.1212	0	12.1212	0	12.1212	24.2424	24.2424	24.2424	12.1212	12.1212	24.2424	36.3636	24.2424	12.1212	24.2424	0	12.1212	36.3636	12.1212	0	0	12.1212	12.1212	12.1212	12.1212	12.1212	0	0	0	12.1212	24.2424	24.2424	0	0	0	0	24.2424	24.2424	0	0
BIN31	E1	36.3636	36.3636	24.2424	12.1212	12.1212	36.3636	24.2424	36.3636	36.3636	36.3636	12.1212	36.3636	24.2424	24.2424	0	0	24.2424	60.6061	24.2424	24.2424	12.1212	24.2424	12.1212	0	0	12.1212	12.1212	0	12.1212	12.1212	12.1212	0	0	12.1212	0	0	12.1212	12.1212	0	24.2424
BIN31	E2	24.2424	36.3636	12.1212	12.1212	12.1212	24.2424	48.4848	48.4848	36.3636	24.2424	12.1212	36.3636	24.2424	24.2424	12.1212	48.4848	24.2424	48.4848	12.1212	12.1212	12.1212	12.1212	12.1212	12.1212	0	12.1212	36.3636	36.3636	0	0	12.1212	0	0	12.1212	12.1212	24.2424	0	48.4848	0	0
BIN31	E3	0	24.2424	24.2424	24.2424	0	12.1212	48.4848	36.3636	24.2424	36.3636	36.3636	24.2424	24.2424	24.2424	24.2424	24.2424	12.1212	48.4848	0	0	12.1212	24.2424	12.1212	12.1212	0	12.1212	24.2424	12.1212	12.1212	0	12.1212	0	0	0	12.1212	12.1212	0	24.2424	0	0
BIN32	E1	12.1212	0	24.2424	12.1212	24.2424	24.2424	48.4848	24.2424	12.1212	24.2424	24.2424	36.3636	24.2424	24.2424	12.1212	0	24.2424	60.6061	0	12.1212	24.2424	24.2424	0	12.1212	0	12.1212	0	0	0	0	12.1212	0	24.2424	12.1212	12.1212	0	0	12.1212	0	0
BIN32	E2	12.1212	12.1212	24.2424	36.3636	0	48.4848	36.3636	12.1212	48.4848	24.2424	36.3636	36.3636	24.2424	24.2424	12.1212	0	0	36.3636	12.1212	12.1212	12.1212	0	0	0	0	0	12.1212	12.1212	0	12.1212	12.1212	0	0	0	0	0	0	48.4848	24.2424	24.2424
BIN32	E3	0	24.2424	36.3636	36.3636	0	12.1212	36.3636	12.1212	24.2424	0	24.2424	24.2424	0	12.1212	24.2424	12.1212	0	36.3636	0	12.1212	12.1212	0	12.1212	12.1212	0	24.2424	12.1212	12.1212	0	0	12.1212	0	0	0	0	0	0	12.1212	0	12.1212
BIN33	E1	12.1212	0	12.1212	12.1212	12.1212	24.2424	48.4848	36.3636	0	36.3636	0	48.4848	12.1212	12.1212	48.4848	12.1212	12.1212	36.3636	12.1212	12.1212	0	24.2424	12.1212	0	0	12.1212	36.3636	12.1212	12.1212	0	12.1212	0	0	12.1212	0	0	12.1212	12.1212	0	12.1212
BIN33	E2	12.1212	0	36.3636	12.1212	12.1212	48.4848	48.4848	12.1212	0	24.2424	0	36.3636	24.2424	12.1212	0	36.3636	12.1212	36.3636	0	12.1212	24.2424	12.1212	0	12.1212	0	0	12.1212	12.1212	0	12.1212	0	12.1212	0	0	12.1212	12.1212	0	36.3636	12.1212	0
BIN33	E3	36.3636	12.1212	24.2424	12.1212	0	36.3636	48.4848	12.1212	12.1212	36.3636	24.2424	36.3636	24.2424	12.1212	12.1212	24.2424	36.3636	36.3636	0	12.1212	24.2424	12.1212	24.2424	12.1212	12.1212	12.1212	24.2424	12.1212	0	0	12.1212	0	0	0	0	0	0	0	0	0
BIN34	E1	12.1212	0	12.1212	0	12.1212	24.2424	48.4848	48.4848	0	24.2424	24.2424	48.4848	24.2424	24.2424	24.2424	12.1212	24.2424	48.4848	24.2424	0	0	12.1212	12.1212	0	0	0	36.3636	0	0	24.2424	0	0	0	0	0	0	0	12.1212	0	24.2424
BIN34	E2	12.1212	0	12.1212	12.1212	12.1212	36.3636	48.4848	12.1212	12.1212	12.1212	36.3636	48.4848	12.1212	24.2424	0	24.2424	0	36.3636	0	12.1212	0	12.1212	12.1212	0	0	0	12.1212	0	12.1212	0	12.1212	0	0	24.2424	0	12.1212	12.1212	0	0	24.2424
BIN34	E3	0	24.2424	24.2424	12.1212	12.1212	24.2424	36.3636	36.3636	12.1212	48.4848	24.2424	24.2424	12.1212	12.1212	12.1212	0	0	36.3636	0	12.1212	12.1212	12.1212	0	0	0	12.1212	0	12.1212	12.1212	0	24.2424	0	0	0	0	12.1212	12.1212	12.1212	0	24.2424
BIN35	E1	12.1212	0	24.2424	0	0	12.1212	48.4848	24.2424	24.2424	36.3636	0	36.3636	24.2424	24.2424	24.2424	24.2424	12.1212	24.2424	24.2424	12.1212	12.1212	24.2424	12.1212	0	0	12.1212	12.1212	12.1212	0	0	12.1212	12.1212	0	12.1212	24.2424	0	12.1212	12.1212	0	12.1212
BIN35	E2	12.1212	0	12.1212	24.2424	12.1212	36.3636	36.3636	24.2424	24.2424	12.1212	12.1212	36.3636	12.1212	24.2424	12.1212	12.1212	12.1212	48.4848	24.2424	12.1212	0	24.2424	0	0	0	12.1212	12.1212	12.1212	0	0	24.2424	0	12.1212	0	0	0	0	12.1212	12.1212	12.1212
BIN35	E3	12.1212	0	48.4848	0	24.2424	36.3636	36.3636	12.1212	12.1212	36.3636	12.1212	36.3636	24.2424	24.2424	0	12.1212	0	12.1212	12.1212	12.1212	12.1212	0	12.1212	12.1212	12.1212	0	0	0	0	0	12.1212	0	12.1212	36.3636	0	0	12.1212	24.2424	12.1212	0
BIN36	E1	12.1212	0	12.1212	0	24.2424	24.2424	60.6061	36.3636	12.1212	24.2424	12.1212	48.4848	12.1212	24.2424	36.3636	0	36.3636	36.3636	0	0	36.3636	0	36.3636	12.1212	0	0	12.1212	12.1212	0	12.1212	0	0	0	0	12.1212	12.1212	0	12.1212	12.1212	0
BIN36	E2	24.2424	0	24.2424	12.1212	12.1212	36.3636	24.2424	48.4848	24.2424	48.4848	24.2424	48.4848	12.1212	24.2424	36.3636	0	12.1212	48.4848	12.1212	0	24.2424	12.1212	12.1212	12.1212	0	0	12.1212	12.1212	0	0	12.1212	0	12.1212	12.1212	0	0	12.1212	24.2424	0	36.3636
BIN36	E3	12.1212	12.1212	36.3636	24.2424	0	36.3636	36.3636	24.2424	0	48.4848	24.2424	24.2424	12.1212	12.1212	0	12.1212	12.1212	36.3636	12.1212	12.1212	12.1212	12.1212	0	0	0	12.1212	0	24.2424	12.1212	0	12.1212	0	0	12.1212	0	0	0	12.1212	0	24.2424
BIN37	E1	0	0	24.2424	0	12.1212	12.1212	60.6061	48.4848	12.1212	36.3636	24.2424	36.3636	12.1212	12.1212	0	12.1212	12.1212	48.4848	0	12.1212	12.1212	24.2424	0	0	0	12.1212	0	12.1212	12.1212	0	0	0	0	0	0	0	0	12.1212	0	0
BIN37	E2	0	12.1212	24.2424	0	12.1212	24.2424	24.2424	36.3636	12.1212	48.4848	12.1212	48.4848	24.2424	36.3636	12.1212	0	24.2424	36.3636	12.1212	0	0	12.1212	24.2424	0	0	0	12.1212	0	0	12.1212	12.1212	0	0	0	0	0	0	12.1212	12.1212	12.1212
BIN37	E3	12.1212	12.1212	12.1212	0	12.1212	0	36.3636	24.2424	12.1212	24.2424	24.2424	0	0	24.2424	12.1212	36.3636	0	12.1212	24.2424	12.1212	12.1212	0	12.1212	0	0	12.1212	0	0	0	0	12.1212	0	0	12.1212	0	0	12.1212	12.1212	0	0
BIN38	E1	0	0	12.1212	12.1212	0	0	48.4848	48.4848	12.1212	24.2424	12.1212	12.1212	0	12.1212	0	12.1212	24.2424	24.2424	0	0	12.1212	12.1212	0	0	0	0	0	0	0	0	12.1212	0	0	0	0	0	24.2424	0	0	0
BIN38	E2	0	12.1212	24.2424	0	0	12.1212	24.2424	48.4848	24.2424	48.4848	12.1212	36.3636	12.1212	12.1212	12.1212	0	12.1212	24.2424	0	12.1212	12.1212	12.1212	12.1212	0	12.1212	0	0	0	0	0	0	0	0	24.2424	0	0	24.2424	0	0	0
BIN38	E3	0	0	12.1212	12.1212	24.2424	12.1212	36.3636	24.2424	0	12.1212	12.1212	12.1212	0	12.1212	12.1212	0	12.1212	24.2424	12.1212	0	0	0	12.1212	12.1212	0	0	12.1212	12.1212	0	0	24.2424	0	12.1212	0	12.1212	0	12.1212	0	0	0
BIN39	E1	24.2424	12.1212	24.2424	0	12.1212	0	12.1212	36.3636	24.2424	36.3636	12.1212	36.3636	24.2424	24.2424	12.1212	0	36.3636	12.1212	0	0	0	0	12.1212	0	0	0	0	0	0	0	0	0	0	0	0	0	12.1212	0	0	0
BIN39	E2	0	0	24.2424	0	0	24.2424	24.2424	24.2424	0	36.3636	0	24.2424	12.1212	12.1212	12.1212	0	12.1212	12.1212	0	12.1212	0	12.1212	24.2424	12.1212	0	0	0	0	0	0	12.1212	12.1212	0	24.2424	0	0	24.2424	12.1212	12.1212	0
BIN39	E3	0	0	24.2424	12.1212	24.2424	12.1212	48.4848	24.2424	12.1212	36.3636	24.2424	36.3636	0	12.1212	24.2424	12.1212	12.1212	12.1212	12.1212	12.1212	12.1212	12.1212	12.1212	12.1212	0	12.1212	0	0	0	0	12.1212	0	12.1212	0	12.1212	12.1212	24.2424	0	0	12.1212
BIN40	E1	24.2424	0	24.2424	0	0	24.2424	36.3636	24.2424	12.1212	36.3636	12.1212	48.4848	12.1212	24.2424	0	36.3636	24.2424	36.3636	12.1212	24.2424	0	36.3636	12.1212	12.1212	12.1212	12.1212	24.2424	12.1212	24.2424	12.1212	24.2424	0	0	12.1212	0	0	12.1212	24.2424	12.1212	24.2424
BIN40	E2	0	12.1212	24.2424	12.1212	24.2424	24.2424	36.3636	24.2424	0	12.1212	24.2424	24.2424	12.1212	12.1212	24.2424	12.1212	36.3636	36.3636	12.1212	12.1212	24.2424	12.1212	0	24.2424	12.1212	0	0	12.1212	0	0	24.2424	12.1212	0	0	0	0	0	12.1212	12.1212	24.2424
BIN40	E3	24.2424	36.3636	24.2424	12.1212	24.2424	12.1212	60.6061	36.3636	36.3636	36.3636	24.2424	24.2424	36.3636	12.1212	24.2424	36.3636	12.1212	48.4848	12.1212	24.2424	24.2424	24.2424	0	12.1212	0	0	12.1212	0	0	12.1212	12.1212	0	24.2424	24.2424	24.2424	0	0	0	12.1212	12.1212
